# Supplementary material for: Bacterial Diversity Evolution in Maya Plaster and Stone Following a Bio-Conservation Treatment
Source: Front Microbiol. 2020 Nov 9;11:599144. doi: 10.3389/fmicb.2020.599144 (PMC7680763; doi:10.3389/fmicb.2020.599144)
Supplement: Supplementary file 1 [file Table_1.XLSX]

## Sheet: Hoja1
Bacterial genera of treated samples from the Maya archeological site that reacted to the addition of the M-3P nutritional solution (CI_TREAT: stone sample treated in situ; CPN_TREAT: stone sample treated in the LACEM laboratory; and MC_TREAT: lime plaster treated in the LACEM laboratory)
Genera	CI_Treated	CPN_Treated	MC_Treated
Rubrobacter	87.3474	0.0211725	0.0100592
Arthrobacter	0.0584298	51.7256	32.8308
Fictibacillus	0.00762127	6.82338	20.8591
Bacillus	0.0127021	1.84307	15.3051
unclassified_Micrococcaceae	0.588108	13.0764	2.6921
Agrococcus	0.0127021	5.19468	7.58591
Nocardioides	0.146074	8.79798	0.368419
Microbacterium	0.217206	0.194787	5.9865
Streptomyces	0.017783	4.72703	0.838688
Chroococcidiopsis	4.2984	0.00423451	0
unclassified_Micromonosporaceae	0.0152425	0.0164087	3.30445
unclassified_Microbacteriaceae	0.00508085	0.360198	2.03574
Pseudonocardia	1.89516	0.132858	0.0251481
unclassified_Bacillaceae	0.00127021	0.0751625	1.96029
unclassified_Planococcaceae	0	0.0190553	1.29387
Microlunatus	0.83834	0.146884	0.116938
Mastigocladopsis	0.872636	0.000264657	0
Paenibacillus	0.00127021	0.0119096	0.836173
Brevibacterium	0	0.605005	0.0993348
Truepera	0.650349	0.0320235	0.00251481
unclassified_Intrasporangiaceae	0	0.590449	0.00880182
Citricoccus	0	0.331086	0.203699
Crossiella	0	0.510787	0.00251481
Brachybacterium	0	0.197434	0.235134
Rhodococcus	0	0.250365	0.145859
Promicromonospora	0	0.372372	0.0138314
Marmoricola	0.278176	0.0799263	0.0138314
Saccharopolyspora	0	0.355169	0
Scytonema	0.339147	0	0
unclassified_Paenibacillaceae	0	0.00317588	0.325667
Leptolyngbya	0.304851	0	0
Lysinibacillus	0	0.00344054	0.29046
Shimazuella	0	0.00105863	0.276629
Sphingomonas	0.0203234	0.0179967	0.228847
Geodermatophilus	0.00508085	0.00555779	0.242679
Brevibacillus	0	0.000264657	0.223818
Micromonospora	0.00889149	0.0018526	0.202442
unclassified_Streptomycetaceae	0.00381064	0.124918	0.084246
unclassified_Planctomycetaceae	0.0266745	0.145826	0.00880182
Oxalophagus	0	0.000264657	0.176036
Gemmata	0.0812936	0.0756918	0.018861
Solibacillus	0	0.00079397	0.173522
Ohtaekwangia	0	0.169645	0.00377221
Brasilonema	0.157506	0	0
unclassified_Gemmatimonadaceae	0.0101617	0.0989816	0.0377221
Planctomyces	0.00635106	0.140268	0
Pseudomonas	0.11813	0.0145561	0.00880182
Isoptericola	0	0.0820436	0.0590979
Friedmanniella	0.137183	0.000264657	0
unclassified_Propionibacteriaceae	0.115589	0.000529313	0.0201184
Propioniferax	0.129562	0	0
Fibrisoma	0.127021	0	0
Pirellula	0	0.119889	0.00628701
Pir4_lineage	0.0114319	0.100305	0.00628701
Solirubrobacter	0.0228638	0.078603	0.0100592
Propionibacterium	0.101617	0.00449916	0.00377221
unclassified_FamilyI	0.107968	0.000264657	0
unclassified_Nitrosomonadaceae	0	0.102157	0.00251481
Pedomicrobium	0.00127021	0.0947471	0.00502961
Actinomycetospora	0.0851042	0.0129682	0
Actinophytocola	0	0.0955411	0
Saccharothrix	0	0.0947471	0
Nitrospira	0	0.0743685	0
Corynebacterium	0	0.0457856	0.0251481
unclassified_Thermoactinomycetaceae	0	0.0415511	0.0289203
Acinetobacter	0.00254042	0.00079397	0.065385
unclassified_Sphingomonadaceae	0	0.0674875	0
Chungangia	0	0.000264657	0.0666424
Incertae_Sedis	0	0.0158794	0.0490387
unclassified_Pseudonocardiaceae	0.00508085	0.0529313	0.00502961
Gaiella	0.00127021	0.0309648	0.0276629
Woodsholea	0	0.0571658	0
Escherichia-Shigella	0.0495383	0.0018526	0.00377221
Candidatus_Alysiosphaera	0.0342957	0.017732	0
Ramlibacter	0	0.0510787	0
Novosphingobium	0	0.0508141	0
Iamia	0.00254042	0.043933	0.00377221
Singulisphaera	0.0444574	0.00449916	0
Gemmatimonas	0	0.0452563	0
Agromyces	0	0.0288476	0.0150888
Phenylobacterium	0.00381064	0.036258	0.00251481
Sporobacterium	0.0406468	0	0
unclassified_0319-6M6	0.00762127	0.00555779	0.0264055
Craurococcus	0.0215936	0.0166734	0
unclassified_288-2	0.00381064	0.0267303	0.00754442
unclassified_480-2	0.0127021	0.0246131	0
unclassified_Anaerolineaceae	0.00508085	0.0320235	0
unclassified_Caldilineaceae	0	0.0336114	0
Microvirga	0.00127021	0.00211725	0.0301777
Granulicella	0.0330255	0	0
Sandarakinorhabdus	0.0330255	0	0
Blastococcus	0.00508085	0.00264657	0.0251481
unclassified_JG34-KF-361	0.00254042	0.0288476	0
unclassified_Geodermatophilaceae	0.00508085	0.0060871	0.0201184
unclassified_I-10	0	0.0312295	0
Janibacter	0.0254042	0	0.00502961
Staphylococcus	0.00381064	0.00396985	0.0226333
unclassified_RB41	0.0101617	0.0174673	0.00251481
OM27_clade	0	0.026201	0.00377221
unclassified_Elev-16S-1332	0.00889149	0.00291122	0.0176036
Rhodobium	0	0.0230251	0.00628701
Hyphomicrobium	0	0.0280536	0.0012574
unclassified_DUNssu371	0	0.0291122	0
Alloprevotella	0	0	0.0289203
Reyranella	0	0.0285829	0
Nordella	0	0.0256717	0.00251481
unclassified_FamilyI	0.024134	0.00370519	0
Devosia	0	0.027789	0
unclassified_Acidimicrobiaceae	0.00381064	0.0235544	0
unclassified_Solimonadaceae	0	0.0272596	0
Bosea	0.024134	0.00291122	0
unclassified_DA111	0	0.0267303	0
Propioniciclava	0.0266745	0	0
Haemophilus	0.0139723	0	0.012574
Kribbella	0	0.026201	0
Bauldia	0.00127021	0.0240838	0
unclassified_Phyllobacteriaceae	0	0.0211725	0.00377221
Thermasporomyces	0	0.0248777	0
unclassified_Cytophagaceae	0	0.0246131	0
unclassified_Acetobacteraceae	0.0215936	0.000264657	0.00251481
Rubellimicrobium	0.0215936	0.000264657	0
Cohnella	0	0.000264657	0.0213759
unclassified_Nocardioidaceae	0	0.0209079	0
Steroidobacter	0	0.0206432	0
Quadrisphaera	0.00889149	0.0116449	0
Neisseria	0	0	0.0201184
unclassified_MNC12	0	0.0190553	0
Advenella	0	0	0.018861
Rhodoplanes	0	0.0187906	0
Sinomonas	0	0.00105863	0.0176036
Euzebya	0.0152425	0.00317588	0
Adhaeribacter	0.017783	0.000529313	0
Blautia	0.017783	0	0
Roseiflexus	0	0.0111156	0.00628701
Pelomonas	0.0165128	0.00079397	0
Aquipuribacter	0.0139723	0.00264657	0
unclassified_MN_1222a	0.0165128	0	0
Fusobacterium	0	0	0.0150888
Prevotella	0	0	0.0150888
unclassified_0319-6G20	0.00508085	0.0097923	0
CL500-29_marine_group	0	0.0148208	0
Allokutzneria	0	0.0134975	0.0012574
Patulibacter	0.00127021	0.0132328	0
Sphingobium	0	0.0142915	0
unclassified_Caulobacteraceae	0.0139723	0.000264657	0
Bradyrhizobium	0.0114319	0.00264657	0
Opitutus	0	0.0140268	0
Glycomyces	0	0.00502848	0.00880182
Chthoniobacter	0.00508085	0.00846901	0
Rhizobium	0	0.0018526	0.0113166
Cyanothece	0.0127021	0	0
Planomicrobium	0	0	0.012574
Nocardia	0	0.0124389	0
unclassified_KCM-B-15	0	0.0124389	0
Chloronema	0.0114319	0	0
SM1A02	0	0.0113802	0
Streptococcus	0.00254042	0	0.00880182
Bdellovibrio	0	0.00741039	0.00377221
Candidatus_Entotheonella	0	0.0111156	0
Haliangium	0	0.0108509	0
unclassified_7B-8	0.00889149	0.00132328	0
Rothia	0	0	0.0100592
unclassified_ABS-19	0	0.010057	0
Methylobacterium	0.00889149	0.00079397	0
Phycicoccus	0	0.00582245	0.00377221
unclassified_11-24	0	0.0018526	0.00754442
Nostoc	0.00889149	0.000264657	0
unclassified_Sphaerobacteraceae	0	0.00899833	0
unclassified_Bradyrhizobiaceae	0.00889149	0	0
Thermomonas	0	0	0.00880182
Aquicella	0	0.00873367	0
unclassified_KF-JG30-B3	0	0.00873367	0
unclassified_Cystobacteraceae	0	0.00741039	0.0012574
Sporichthya	0	0.00105863	0.00754442
Phycisphaera	0	0.00846901	0
Pseudolabrys	0	0.00846901	0
unclassified_0319-6A21	0	0.00211725	0.00628701
Parvularcula	0	0.00820436	0
unclassified_Sva0996_marine_group	0	0.00820436	0
unclassified_CCU22	0	0.00820436	0
Pleurocapsa	0.00762127	0.000529313	0
AKYG587	0	0.0079397	0
Martelella	0.00762127	0	0
Amycolatopsis	0	0.00132328	0.00628701
unclassified_FFCH13075	0	0.00132328	0.00628701
Mycobacterium	0.00254042	0.00476382	0
unclassified_JG37-AG-20	0	0.00714573	0
Lysobacter	0.00508085	0.0018526	0
Gordonia	0	0.0018526	0.00502961
Rhodopirellula	0	0.00661642	0
unclassified_Comamonadaceae	0.00254042	0.00396985	0
Kocuria	0	0.00396985	0.00251481
Stenotrophomonas	0.00254042	0.00132328	0.00251481
Calothrix	0.00635106	0	0
unclassified_Rhodospirillales_Incertae_Sedis	0.00635106	0	0
unclassified_Xanthomonadaceae	0.00508085	0	0.0012574
Legionella	0	0.0060871	0
unclassified_Desulfurellaceae	0	0.00582245	0
unclassified_TK34	0	0.00582245	0
Aeromicrobium	0	0.00317588	0.00251481
Brevundimonas	0.00508085	0.000529313	0
Ilumatobacter	0	0.00555779	0
Roseimicrobium	0	0.00555779	0
unclassified_Verrucomicrobiaceae	0	0.00555779	0
unclassified_PAUC26f	0	0.00529313	0
unclassified_Parachlamydiaceae	0	0.00396985	0.0012574
Aureimonas	0.00508085	0	0
Finegoldia	0.00508085	0	0
Zymomonas	0.00508085	0	0
Veillonella	0	0	0.00502961
unclassified_Xanthobacteraceae	0	0.00502848	0
